# Supplementary material for: Analysis of the genetic contribution to thoracic aortic aneurysm or dissection in a prospective cohort of patients with familial and sporadic cases in East China
Source: Orphanet J Rare Dis. 2023 Aug 29;18:251. doi: 10.1186/s13023-023-02855-7 (PMC10466872; doi:10.1186/s13023-023-02855-7)
Supplement: Supplementary file 1 — Supplementary Material 1. Additional file 1. Table S1. List of 23 targeted genes for multiplex PCR-targeted amplicon enrichment. Additional file 2. Table S2. Primer sequences for Sanger validation of 9 pathogenic or likely pathogenic and 4 shared genetic variants. Additional file 3. Table S3. Four variants of uncertain significance were shared in 17 patients. Additional file 4. Table S4. Six patients had more than 1 variant of uncertain significance [file 13023_2023_2855_MOESM1_ESM.xlsx]

## Sheet: Additional file 1
Table S1. List of 23 targeted Genes for the multiplex PCR targeted amplicon enrichment.
HGNC Gene Symbol	Phenotype		Aortic Disease Risk as Reported in the Published Data
	OMIM ID	ORPHA ID
ACTA2	Aortic aneurysm familial thoracic, 6 (#611788)	Familial thoracic aneurysm and dissection (91387);rare disease with thoracic aortic aneurysm and sortic dissection (285014)	TAA and AD
COL3A1	Ehlers-Danlos syndrome type IV (#130050)	Ehlers-Danlos syndrome, vascular type (286); rare disease with thoracic aortic aneurysm and aortic dissection (285014)	AD
FBN1	Marfan syndrome (#154700)	Familial thoracic aneurysm and dissection (91387); Marfan syndrome type 1 (284963); rare disease with thoracic aortic aneurysm and sortic dissection (285014)	TAA and AD
LOX	Aortic aneurysm familial thoracic,10(#617168)	Familial thoracic aneurysm and dissection (91387);rare disease with thoracic aortic aneurysm and aortic dissection (285014)	TAA and AD
MYH11	Aortic aneurysm familial thoracic, 4 (#132900)	Familial thoracic aneurysm and dissection (91387); rare disease with thoracic aortic aneurysm and aortic dissection (285014)	TAA and AD
MYLK	Aortic aneurysm familial thoracic,7(#613780)	Familial thoracic aneurysm and dissection (91387);rare disease with thoracic aortic aneurysm and sortic dissection (285014)	AD
NOTCH1	Aortic Valve Disease 1(#109730)	Rare disease with thoracic aortic aneurysm and aortic dissection (285014); Familial Bicuspid Aortic Valve (402075)	AD
PRKG1	Aortic aneurysm familial thoracic, 8(#615436)	Familial thoracic aneurysm and dissection (91387); rare disease with thoracic aortic aneurysm and aortic dissection (285014)	TAA and AD
SMAD3	Loeys-Dietz syndrome 3 (#613795)	Familial thoracic aneurysm and dissection (91387); aneurysm-osteoarthritis syndrome (284984)	Multiple reported cases of TAA and AD
TGFB2	Loeys-Dietz syndrome 4 (#614816)	Familial thoracic aneurysm and dissection (91387); rare disease with thoracic aortic aneurysm and aortic dissection (285014)	TAA and AD
TGFB3	Loeys-Dietz syndrome 5	Rare disease with thoracic aortic aneurysm and aortic dissection (285014); Familial Thoracic Aneurysm and Dissection (91387)	TAA and AD
TGFBR1	Loeys-Dietz syndrome 1 (#609192)	Familial thoracic aneurysm and dissection (91387); rare disease with thoracic aortic aneurysm and aortic dissection (285014); Loeys-Dietz syndrome (60030)	TAA and AD
TGFBR2	Loeys-Dietz syndrome 2 (#610168)	Familial thoracic aneurysm and dissection (91387); rare disease with thoracic aortic aneurysm and aortic dissection (285014); Loeys-Dietz syndrome (60030);Marfan syndrome type 2	TAA and AD
EFEMP2	Cutis Laxa, Autosomal Recessive, Type 1A&B (#614437)	Autosomal Recessive Cutis Laxa, type 1 (90349)	TAA
ELN	Cutis Laxa, Autosomal Dominant 1 (#123700)	Autosomal Dominant Cutis Laxa (90348)	TAA
FBN2	Contractural Arachnodactyly, Congenital (#121050)	Congenital Contractural Arachnodactyly (115)	ARD and AD
SKI	Shprintzen-Goldberg Craniosynostosis syndrome (#182212)	Shprintzen-Goldberg syndrome (2462)	ARD
SLC2A10	Arterial Tortuosity Syndrome (#208050)	Rare disease with thoracic aortic aneurysm and aortic dissection (285014); Arterial TortuositySyndrome (3342)	ARD
SMAD4	Juvenile polyposis syndrome (#174900); Hereditary hemorrhagic telangiectasia(#17505)	Generalized juvenile polyposis/juvenile polyposis coli (329971); Hereditaryhemorrhagic telangiectasia (774)	ARD
COL1A1	Osteogenesis Imperfecta Type 1 (#166200)	Osteogenesis Imperfecta (216796)	No probands with TAAD found
COL1A2	Ehlers-Danlos syndrome, cardiac valvular form (#225320)	Ehlers-Danlos Syndrome, Cardiac Valvular type (230851)	No probands with TAAD found
COL5A1	Ehlers-Danlos syndrome, classic type (#130000)	Rare disease with thoracic aortic aneurysm and aortic dissection (285014)	AD
COL5A2	Ehlers-Danlos syndrome, classic type (#130000)	Ehlers-Danlos Syndrome type 1 (90309); Ehlers-Danlos Syndrome type 2 (900318)	No probands with TAAD found
Note：TAA = thoracic aortic aneurysm; AD = aortic dissection; TAAD = thoracic aortic aneurysm or dissection; ARD = aortic root dilatation

## Sheet: Additional file 2
Table S2. Primer sequences for sanger validation of 9 pathogenic or Likely pathogenic and 4 shared genetic variants.
Genetic variants	Forward Primers	Reverse Primers	Size (bp)	Annealing Temperature(℃)
MYH11 c.1729A>C/ p.Lys577Gln	attgggcacagggtaatttg	agcagatggctttgcagttt	479	60
MYH11 c.3787_3789delAAG/ p.Lys1263del	aggttgcagtgagccaagat	ttgcagcaagagagacctca	537	60
MYLK c.2736delG/ p.Lys913fs	gaggagttggtgctgatggt	ctttgctagcggatttcagg	693	60
SMAD3 c.139C>T/ p.Gln47*	cgagagttgaggcgaagttt	gaggtggaaagggaatgtga	599	60
SMAD3 c.1180T>A/p.Cys394Ser	ccccttgcaggtatgtcagt	tgatgtaggcagcacccata	401	60
SKI c.2189C>T/ p.Pro730Leu	acaaggtcctcacccagatg	tggactgtgacatcccagaa	404	60
FBN1 c.114del/ p.Ala39fs	gcctcggggatttgtctctg	aaaggaacgggcttctcctc	404	60
FBN1 c.273T>A/ p.Asp91Glu	ttgtgagggacctgagaacc	agggaaatgagaggccagat	356	60
FBN1 c.1217T>A/ p.Leu406His	atgggaatccagtcagttgg	gaagcctcccgtttttctct	516	60
FBN1 c.1285C>T/ p.Arg429*	atgggaatccagtcagttgg	gaagcctcccgtttttctct	516	60
FBN1 c.7988G>C/ p.Cys2663Ser	agccacctctgcctgtctta	atctccaaccatgaccagga	360	60

## Sheet: Additional file 3
Table S3. Four variants of uncertain significance were shared in 17 patients.
No.	Gene Affected	Variant（DNA Sequence）	Variant (Protein level)	Variant Allele Frequency		Age,Sex	Patients	Aortic Pathology
				worldwide super-populations	East/South Asian population
1	FBN1	c.1217T>A	p.Leu406His	0	0	34,M	TAAD_7	Type B aortic dissection and ascending aortic aneurysm
						53,M	TAAD_16	Type A aortic dissection and ascending aortic aneurysm
						49,M	TAAD_30	Type A aortic dissection and ascending aortic aneurysm
						48,M	TAAD_46	Type A aortic dissection and ascending aortic aneurysm
						51,M	TAAD_53	Type A aortic dissection and ascending aortic aneurysm
						70,M	TAAD_55	Type A aortic dissection and ascending aortic aneurysm
						46,M	TAAD_58	Type B aortic dissection
						39,M	TAAD_59	Type A aortic dissection and ascending aortic aneurysm
2	SMAD3	c.1180T>A	p.Cys394Ser	0	0	68,M	TAAD_54	Type A aortic dissection and ascending aortic aneurysm
						55,M	TAAD_55	Type A aortic dissection and ascending aortic aneurysm
						70,M	TAAD_56	Type A aortic dissection and ascending aortic aneurysm
						39,M	TAAD_59	Type A aortic dissection and ascending aortic aneurysm
3	MYH11	c.1729A>C	p.Lys577Gln	0	0	64,F	TAAD_12	Type A aortic dissection and ascending aortic aneurysm
						48,M	TAAD_46	Type A aortic dissection and ascending aortic aneurysm
						68,M	TAAD_54	Type A aortic dissection and ascending aortic aneurysm
4	SKI	c.2189C>T	p.Pro730Leu	0.0006	0	52,M	TAAD_66	Type A aortic dissection and ascending aortic aneurysm
						66,M	TAAD_52	Type B aortic dissection

## Sheet: Additional file 4
Table S4. Six patients had more than 1 variant of uncertain significance.
No.	Gene Affected	Variant（DNA Sequence）	Variant (Protein level)	Variant Allele Frequency		Age,Sex	Patient	Aortic Pathology
				worldwide super-populations	East/South Asian population
1	FBN2	c.7418G>A	p.Arg2473Gln	0.0001	0.0003	66,M	TAAD_10	Type B aortic dissection
	SKI	c.2189C>T	p.Pro730Leu	0.0001	0
2	FBN1	c.5896C>T	p.Pro1966Ser	0	0	53,M	TAAD_11	Type A aortic dissection and ascending aortic aneurysm
	SLC2A10	c.863T>C	p.Met288Thr	0	0
3	FBN1	c.1217T>A	p.Leu406His	0	0	48,M	TAAD_46	Type A aortic dissection and ascending aortic aneurysm
	MYH11	c.1729A>C	p.Lys577Gln	0	0
4	TGFBR1	c.50_51insGGC	p.Leu17_Ala18insAla	0	0	51,M	TAAD_53	Type A aortic dissection and ascending aortic aneurysm
	MYH11	c.3265A>C	p.Lys1089Gln	0	0
	FBN1	c.1217T>A	p.Leu406His	0	0
5	FBN1	c.1217T>A	p.Leu406His	0	0	70,M	TAAD_55	Type A aortic dissection and ascending aortic aneurysm
	SMAD3	c.1180T>A	p.Cys394Ser	0	0
6	MYLK	c.2884G>A	p.Asp962Asn	0	0	39,M	TAAD_59	Type A aortic dissection and ascending aortic aneurysm
	COL5A1	c.2293C>T	p.Pro765Ser	0	0
	FBN1	c.1217T>A	p.Leu406His	0	0.0003
	SMAD3	c.1180T>A	p.Cys394Ser	0	0
